# Supplementary material for: Transgenic HA-1-Specific CD8+ T-Lymphocytes Selectively Target Leukemic Cells
Source: Cancers (Basel). 2023 Mar 3;15(5):1592. doi: 10.3390/cancers15051592 (PMC10000933; doi:10.3390/cancers15051592)
Supplement: Supplementary file 1 [file cancers-15-01592-s001.zip]

Archive with 8 entries (7 files):
- Supplementary materials/
- __MACOSX/._Supplementary materials
- Supplementary materials/Supplementary table 3.xlsx
- __MACOSX/Supplementary materials/._Supplementary table 3.xlsx
- Supplementary materials/supplementary materials.pdf
- __MACOSX/Supplementary materials/._supplementary materials.pdf
- Supplementary materials/Supplementary table 4.xlsx
- __MACOSX/Supplementary materials/._Supplementary table 4.xlsx
