# Supplementary material for: Transgenic HA-1-Specific CD8+ T-Lymphocytes Selectively Target Leukemic Cells
Source: Cancers (Basel). 2023 Mar 3;15(5):1592. doi: 10.3390/cancers15051592 (PMC10000933; doi:10.3390/cancers15051592)
Supplement: Supplementary file 1 [file cancers-15-01592-s001.zip › Supplementary materials/Supplementary table 3.xlsx]

## Sheet: Constructs
TCR name	Alpha chain name	Beta chain name	Expansion well	Donor	Reactive to HA-1(VLH)
ER1	1a	1b	8	p845	YES
ER3	7a	4b	2	p845	-
ER4	7a	5b	2	p845	YES
ER5	2a	2b	7	p845	-
ER6	3a	2b	7	p845	YES
ER7	4a	2b	7	p845	-
ER8	8a	6b	1	p845	YES
ER10	5a	3b	4	p845	-
ER11	6a	3b	4	p845	-
ER12	p1102 15a	p1102 15b	15	p1102	YES
ER13	p005 w7a	p005 w7b	7	p005	-
ER14	p005 w5a1	p005 w5b	5	p005	-
ER15	p1102 w8b1	p1102 w8a1	8	p1102	-
ER16	p1102 w8b1	p1102 w8a3	8	p1102	-
ER17	p1102 w8b1	p1102 w8a4	8	p1102	YES
ER18	p1102 w8b2	p1102 w8a2	8	p1102	-
ER19	p005 w3b	p005w3a	3	p005	-
ER20	p005 w6b	p005 w6a	6	p005	YES
ER21	p1102 w3b	p1102 w3a	3	p1102	-
ER22	p005 w11a	p005 w11b	11	p005	-
ER23	p1102 w11a	p1102 w11b	11	p1102	YES
ER24	p005 w5a2	p005 w5b1	5	p005	YES
ER25	p005 w5a4	p005w5b1	5	p005	-
ER26	p005 w5a1	p005 w5b2	5	p005	-
ER27	p005 w5a2	p005 w5b2	5	p005	-
ER28	p005 w5a4	p005 w5b2	5	p005	YES
ER29	p005 w15b3	p005 w15a3	15	p005	YES
ER30	p1102 w8b1	p1102 w8a2	8	p1102	-
ER31	p1102 w8b2	p1102 w8a1	8	p1102	-
ER32	p1102 w8b2	p1102 w8a3	8	p1102	-
ER33	p1102 w8b2	p1102 w8a4	8	p1102	-
ER34	p1102 w8b3	p1102 w8a1	8	p1102	-
ER35	p1102 w8b3	p1102 w8a2	8	p1102	-
ER36	p1102 w8b3	p1102 w8a3	8	p1102	-
ER37	p1102 w8 b3	p1102 w8a4	8	p1102	-
ER38	p005 w15b1	p005 w15a1	15	p005	-
ER39	p005 w15b1	p005 w15a2	15	p005	-
ER40	p005 w15b1	p005 w15a4	15	p005	-
ER41	p005 w15b2	p005 w15a1	15	p005	-
ER42	p005 w15b2	p005 w15a2	15	p005	-
ER43	p005 w15b2	p005 w15a4	15	p005	-
ER44	p005 w15b4	p005 w15a1	15	p005	-
ER45	p005 w15b4	p005 w15a2	15	p005	-
ER46	p005 w15b4	p005 w15a4	15	p005	-
PKS3	p1329 alpha1	p1329 beta1	6	р1329	YES
PKS11	p1329 alpha2	p1329 beta2	11	р1329	YES

## Sheet: Chains
Donor	Chain	Chain name	Nucleotide CDR3 sequence	Amino acid CDR3 sequence	V gene	J gene	Expansion well
p005	beta	w15 b1	TGTGCCAGCAGCACCACTCTTCTCCACGAGCAGTACTTC	CASSTTLLHEQYF	TRBV7-9	TRBJ2-7	well_15
p005	beta	w11 b	TGTGCCAGCAGCTCCGGGACAGTCTACAATGAGCAGTTCTTC	CASSSGTVYNEQFF	TRBV7-9	TRBJ2-1	well_11
p005	beta	w3 b	TGTGCCAGCAGCTTATTGTCATCCTACGAGCAGTACTTC	CASSLLSSYEQYF	TRBV7-9	TRBJ2-7	well_3
p005	beta	w5 b 1	TGTGCCAGCAGCTGGACTAGCGCCCGCACAGATACGCAGTATTTT	CASSWTSARTDTQYF	TRBV7-9	TRBJ2-3	well_5
p005	beta	w15 b2	TGTGCCAGCAGCTTAACCCTCACAGATACGCAGTATTTT	CASSLTLTDTQYF	TRBV7-9	TRBJ2-3	well_15
p005	beta	w5 b2	TGTGCCAGCAGCTCCATCGGGACCCAGTACTTC	CASSSIGTQYF	TRBV7-9	TRBJ2-5	well_5
p005	beta	w15 b3	TGTGCCAGCAGCACCACTCTGCTCCACGAGCAGTACTTC	CASSTTLLHEQYF	TRBV7-9	TRBJ2-7	well_15
p005	beta	w7b	TGTGCCAGCAGCGAACAGCGGGGGGGCGGGTCCCAGTACTTC	CASSEQRGGGSQYF	TRBV9	TRBJ2-5	well_7
p005	beta	w6b	TGTGCCAGCAGCTTAGTAAGTGCCACCCTGGGGACTGAAGCTTTCTTT	CASSLVSATLGTEAFF	TRBV7-9	TRBJ1-1	well_6
p005	beta	w15b4	TGTGCCAGCAGCTTAGTAACCGATCAGCCCCAGCATTTT	CASSLVTDQPQHF	TRBV7-9	TRBJ1-5	well_15
p005	alpha	w5 a1	TGTGCTTATAGGAGGGTCACCGGTAACCAGTTCTATTTT	CAYRRVTGNQFYF	TRAV38-2DV8	TRAJ49	well_5
p005	alpha	w15 a1	TGTGTGGTGAGCGGGGGGGGAAGCCAAGGAAATCTCATCTTT	CVVSGGGSQGNLIF	TRAV10	TRAJ42	well_15
p005	alpha	w5 a2	TGCATCCTGAGAGGAGATAACGACTACAAGCTCAGCTTT	CILRGDNDYKLSF	TRAV26-2	TRAJ20	well_5
p005	alpha	w3 a	TGTGCTCTGAGGGGTACTGGAGGCTTCAAAACTATCTTT	CALRGTGGFKTIF	TRAV19	TRAJ9	well_3
p005	alpha	w7 a	TGTGCTGTGCATCAAAATGCTGGTGGTACTAGCTATGGAAAGCTGACATTT	CAVHQNAGGTSYGKLTF	TRAV20	TRAJ52	well_7
p005	alpha	w11 a	TGCATCGTCAGAGGTACCTCAGGAACCTACAAATACATCTTT	CIVRGTSGTYKYIF	TRAV26-1	TRAJ40	well_11
p005	alpha	w5 a4	TGTGCTGGGCACCAACTTGGCTCTGGGGCTGGGAGTTACCAACTCACTTTC	CAGHQLGSGAGSYQLTF	TRAV35	TRAJ28	well_5
p005	alpha	w15 a2	TTTAGGGCCTTTAATGCTGGCAACAACCGTAAGCTGATTTGG	FRAFNAGNNRKLIW	TRAV25	TRAJ38	well_15
p005	alpha	w6 a	TGTGCTTCCCCCTCTGGGGCTGGGAGTTACCAACTCACTTTC	CASPSGAGSYQLTF	TRAV17	TRAJ28	well_6
p005	alpha	w15 a3	TGTGCAGGGCCAGGGGGAAACACACCTCTTGTCTTT	CAGPGGNTPLVF	TRAV25	TRAJ29	well_15
p005	alpha	w15 a4	TGTGCAGAGCCGCCCAGAACCTACAAATACATCTTT	CAEPPRTYKYIF	TRAV29DV5	TRAJ40	well_15
p1102	beta	w15b	TGCGCCAGCAGGGAGGCGGGGAGGTACGAGCAGTACTTC	CASREAGRYEQYF	TRBV10-2	TRBJ2-7	well_15
p1102	beta	w8b1	TGTGCCAGCATCGTCTTACAGGGAAGAGAGAAGTTCTTC	CASIVLQGREKFF	TRBV7-9	TRBJ2-1	well_8
p1102	beta	w11b	TGTGCCAGCAGCTCCGGCCGCAGCACCGGGGAGCTGTTTTTT	CASSSGRSTGELFF	TRBV5-5	TRBJ2-2	well_11
p1102	beta	w8b2	TGTGCCAGCAGCCCCAGGGGAGGATATGGCTACACCTTC	CASSPRGGYGYTF	TRBV6-1	TRBJ1-2	well_8
p1102	beta	w8b3	TGTGCCAGCAGCTTAGTGGCCGGGGTGACTGAAGCTTTCTTT	CASSLVAGVTEAFF	TRBV7-9	TRBJ1-1	well_8
p1102	beta	w3b	TGTGCCAGCAGCTTAGTGTTCGGTGAAAAACTGTTTTTT	CASSLVFGEKLFF	TRBV7-9	TRBJ1-4	well_3
p1102	alpha	w15 a	TGTGCAATGAGAAAGCCTAATGCAGGCAACATGCTCACCTTT	CAMRKPNAGNMLTF	TRAV14DV4	TRAJ39	well_15
p1102	alpha	w8 1a	TGTGCAGCAGACTATGGTCAGAATTTTGTCTTT	CAADYGQNFVF	TRAV29DV5	TRAJ26	well_8
p1102	alpha	w8 2a	TGTGCTGGGCCCCTCAATGCCAGACTCATGTTT	CAGPLNARLMF	TRAV35	TRAJ31	well_8
p1102	alpha	w8 3a	TGTTATGGTCAGAATTTTGTCTTT	CYGQNFVF	TRAV13-1	TRAJ26	well_8
p1102	alpha	w8 4a	TGTGCAATGAGAGAGGCTACCTCAGGAACCTACAAATACATCTTT	CAMREATSGTYKYIF	TRAV14DV4	TRAJ40	well_8
p1102	alpha	w11 a	TGTGCTACCCACTCCATTGGTGGTACTAGCTATGGAAAGCTGACATTT	CATHSIGGTSYGKLTF	TRAV20	TRAJ52	well_11
p1102	alpha	w3 a	TGTGCTGTGGGTGCGTCCGGGGCTGGGAGTTACCAACTCACTTTC	CAVGASGAGSYQLTF	TRAV8-3	TRAJ28	well_3
p845	beta	1 b	TGTGCCAGCAGCTTACTCGACAGGGTGGCCGAGCAGTACTTC	CASSLLDRVAEQYF	TRBV7-9	TRBJ2-7	W8
p845	beta	2 b	TGTGCCAGCAGCTTAGTCGTGGGAACTGAAGCTTTCTTT	CASSLVVGTEAFF	TRBV7-9	TRBJ1-1	W7
p845	beta	3 b	TGTGCCACCCTGAGCGGGACGGTCCTAAATGAGCAGTTCTTC	CATLSGTVLNEQFF	TRBV7-9	TRBJ2-1	W4
p845	beta	4 b	TGTGCCAGCAGCTTGCTAGGAAGTCTAGAGACCCAGTACTTC	CASSLLGSLETQYF	TRBV7-9	TRBJ2-5	W2_1
p845	beta	5 b	TGTGCCAGCAGTCGACTAGCGGGGGGGCAGACCGGGGAGCTGTTTTTT	CASSRLAGGQTGELFF	TRBV7-9	TRBJ2-2	W2_2
p845	beta	6 b	TGTGCCAGCAGCTTTGTAGGGGCAGGGAATTCACCCCTCCACTTT	CASSFVGAGNSPLHF	TRBV7-9	TRBJ1-6	W1
p845	alpha	1a	TGTGCTACCGGTAACCAGTTCTATTTT	CATGNQFYF	TRAV17	TRAJ49	w8
p845	alpha	2a	TGTGTGGTGAACAGGGGCACGGGCAGGAGAGCACTTACTTTT	CVVNRGTGRRALTF	TRAV12-1	TRAJ5	w7_1
p845	alpha	3a	TGTGCAGGGCCACAAGGAAACACACCTCTTGTCTTT	CAGPQGNTPLVF	TRAV25	TRAJ29	w7_3
p845	alpha	4a	TGTGCTGGGTACAAATCTGGGGCTGGGAGTTACCAACTCACTTTC	CAGYKSGAGSYQLTF	TRAV35*2	TRAJ28	w7_2
p845	alpha	5a	TGTGCTACGGGGATGAATTATGGAGGAAGCCAAGGAAATCTCATCTTT	CATGMNYGGSQGNLIF	TRAV17	TRAJ42	w4_1
p845	alpha	6a	TGCATCGTCAGAGTCACATTGATAGGCTTTGGGAATGTGCTGCATTGC	CIVRVTLIGFGNVLHC	TRAV26-1	TRAJ35	w4_2
p845	alpha	7a	TGTGCAGCTTACTCTGGGGCTGGGAGTTACCAACTCACTTTC	CAAYSGAGSYQLTF	TRAV23DV6	TRAJ28	w2
p845	alpha	8a	TGTGCTACGGACGAAAGATCTGGGGCTGGGAGTTACCAACTCACTTTC	CATDERSGAGSYQLTF	TRAV17	TRAJ28	w1
p856	alpha	p856 alpha	TGTGCTGTCCGTACCTCAGGAACCTACAAATACATCTTT	CAVRTSGTYKYIF	TRAV21	TRAJ40	w4
p856	beta	p856 beta	TGTGCCAGCAGTTTGGGCGGCTACGAGCAGTACTTC	CASSLGGYEQYF	TRBV12-3	TRBJ2-7	w4
p1329	alpha	p1329 alpha1	TGTGTTGTGAGTGATCTAAGCCGGGCCAGACTCATGTTT	CVVSDLSRARLMF	TRAV8-2	TRAJ31	w6
p1329	beta	p1329 beta1	TGTGCCAGCAGCACCACAGGACAGGGGGTACCCGAGCAGTACTTC	CASSTTGQGVPEQYF	TRBV7-9	TRBJ2-7	w6
p196	alpha	p196 alpha	TGTGCCGCTACCGGGGGTTACCAGAAAGTTACCTTT	CAATGGYQKVTF	TRAV12-2	TRAJ13	w3
p196	beta	p196 beta 2	TGTGCCAGCAGCTCGCCGGGTATCGGGGCCGCCATCTACGAGCAGTACTTC	CASSSPGIGAAIYEQYF	TRBV7-9	TRBJ2-7	w3
p1329	alpha	p1329 alpha2	TGTGCTCTGGCCGGGGGTTACCAGAAAGTTACCTTT	CALAGGYQKVTF	TRAV9-2	TRAJ13	w11
p1329	beta	p1329 beta2	TGTGCCAGCAGCTTAAGCCAAGAGACCCAGTACTTC	CASSLSQETQYF	TRBV7-9	TRBJ2-5	w11
