# Supplementary material for: Transgenic HA-1-Specific CD8+ T-Lymphocytes Selectively Target Leukemic Cells
Source: Cancers (Basel). 2023 Mar 3;15(5):1592. doi: 10.3390/cancers15051592 (PMC10000933; doi:10.3390/cancers15051592)
Supplement: Supplementary file 1 [file cancers-15-01592-s001.zip › Supplementary materials/Supplementary table 4.xlsx]

## Sheet: Лист1
Patient id	HA-1 genotype	Diagnosis	Blasts percentage	J76 response, ER28, mean	ER28, peptide	Killing by ER28	Kill by ER28, peptide	HLA-A*02 MFI	HLA testing method
p1876	neg	AML	0.7	0.025	0.311	0.05	0.27	22504	NGS/Flow cytometry
p829	hetero	AML	0.008	7,80 %	55,7 %				NGS
p1825	neg	AML	0.0054	0.022	62,1 %	0.01	0.36	28925	NGS/Flow cytometry
p163	hetero	AML (monocytes)	N/A	7,02 %	74,0 %				NGS
p2053	hetero	AML	0.176	1,97 %	64,1 %	0.37	0.54	19211	NGS/Flow cytometry
p176	hetero	AML (monocytes)	0.018	5,46 %	66,9 %				NGS
p1727	homo	B-ALL	47.2%	2,58 %	40,4 %				NGS
p925	neg	AML	0.024	0.033	0.566	0.06	0.5	14433	NGS/Flow cytometry
p1368	homo	AML	0.02	2,00 %	53,1 %	0.32	0.51	39079	NGS/Flow cytometry
p1900	neg	ALL	0.6	0.036	0.036	0.02	0.02	15199	NGS/Flow cytometry
p2051	neg	AML	0.676	1,96 %	45,9 %	0.03	0.34	20737	NGS/Flow cytometry
p2056	neg	AML	0.704	1,94 %	70,5 %	0.04	0.42	15087	NGS/Flow cytometry
p854	hetero	B-ALL	N/A	11,8 %	58,9 %				NGS
p939	homo	Mycosis fungoides	0	0.055	0.637	0.42	0.6	17593	NGS/Flow cytometry
p2090	neg	N/A	0.326	1,92 %	1,34 %	0.05	0.38	33879	NGS/Flow cytometry
p187	hetero	CMML	N/A	2,72 %	68,2 %				NGS
p1310	hetero	AML	0	2,06 %	64,1 %	0.34	0.48	21649	NGS/Flow cytometry
p1879	hetero	AML	0.6	3,00 %	10,9 %	0.11	0.24	80767	NGS/Flow cytometry
p1364	homo	AML	0.01	1,42 %	70,5 %	0.23	0.47	38014	NGS/Flow cytometry
p180	hetero	AML	N/A	3,77 %	77,0 %				NGS
p1885	homo	AML	0.332	0.058	0.538	0.44	0.54	15491	NGS/Flow cytometry
p1884	hetero	T-ALL	0.956	0.04	0.346	0.1	0.28	38770	NGS/Flow cytometry
p1864	homo	AML	0.372	0.094	49,1 %	0.38	0.45	54478	NGS/Flow cytometry
p1861	homo	AML	0.788	0.021	18,5 %	0.23	0.38	46250	NGS/Flow cytometry
p1835	hetero	B-ALL	0.956	0.033	18,5 %	0.19	0.27	25722	NGS/Flow cytometry
p1983	hetero	AML	0.796	0.034	0.371	0.31	0.47	13014	NGS/Flow cytometry
p2055	hetero	B-ALL	0.908	2,69 %	40,4 %	0.28	0.55	11739	NGS/Flow cytometry
p906	negative	Healthy donor		1,02 %					Flow cytometry
p889	hetero	Healthy donor		22,2 %					NGS/Flow cytometry
p895	homo	Healthy donor		15,3 %					Flow cytometry
p907	hetero	Healthy donor		12,6 %					Flow cytometry
p1014	A02-	Healthy donor		1,36 %					NGS
p877	hetero	Healthy donor		5,50 %					NGS/Flow cytometry
p926	neg	Healthy donor		0,90 %					NGS
p921	hetero	Healthy donor		6,60 %					Flow cytometry
p138	hetero	Healthy donor		6,07 %					Flow cytometry
p920	neg	Healthy donor		0,87 %					Flow cytometry
p922	hetero	Healthy donor		5,76 %					Flow cytometry
p464	A02-	Healthy donor		1,81 %					NGS
p929	homo	Healthy donor		17,0 %					NGS/Flow cytometry
p931	neg	Healthy donor		0,51 %					NGS/Flow cytometry
p932	homo	Healthy donor		21,5 %					NGS/Flow cytometry
p933	neg	Healthy donor		0,49 %					NGS/Flow cytometry
p934	hetero	Healthy donor		12,8 %					NGS/Flow cytometry
p935	hetero	Healthy donor		4,13 %					NGS
p955	hetero	Healthy donor		6,71 %					Flow cytometry
p001	homo	Healthy donor		16,5 %					NGS/Flow cytometry
p938	neg	Healthy donor		0,43 %					Flow cytometry
p940	homo	Healthy donor		15,8 %					NGS/Flow cytometry
p1000	A02-	Healthy donor		3,29 %					NGS
p937	hetero	Healthy donor		0,86 %					Flow cytometry
p006	A02-	Healthy donor		0.0202					NGS
p1013	A02-	Healthy donor		3,29 %					NGS
р1048	A02-	Healthy donor		4,29 %					NGS
р856	A02-	Healthy donor		3,47 %					NGS
р1305	A02-	Healthy donor		3,36 %					NGS
р1354	A02-	Healthy donor		3,57 %					NGS
р1440	A02-	Healthy donor		3.36%					NGS
p1282	A02-	Healthy donor		1.13%					NGS
p179	A02-	Healthy donor		1.52%					NGS
p033	neg	Healthy donor		1.32%					NGS
p046	neg	Healthy donor		1.33%					NGS
p098	neg	Healthy donor		1,23 %					NGS
